# Supplementary material for: Motor function tests as early indicators of cognitive and functional decline in older adults: A correlational study
Source: PLoS One. 2025 Dec 22;20(12):e0338646. doi: 10.1371/journal.pone.0338646 (PMC12721532; doi:10.1371/journal.pone.0338646)
Supplement: S1 File — (XLSX) [file pone.0338646.s001.xlsx]

## Sheet: Raw data
	Height (cm)	Mass (kg)	BMI [kg/m2]	Hand grip RH (kg)	Hand grip LH (kg)	Age (years)	Tremor RH [n]	Tremor RH [error time; sec]	Tracking RH [number of errors]	Tracking RH [error time; sec]	Tracking RH [test time; sec]	Aiming RH [number of errors]	Aiming RH [test time; sec]	Tapping RH [n]	Pin insertion RH [sec]	Tremor LH [n]	Tremor LH [error time; sec]	Tracking LH [number of errors]	Tracking LH [error time; sec]	Tracking LH [test time; sec]	Aiming LH [number of errors]	Aiming LH [test time; sec]	Tapping LH [n]	Pin insertion LH [sec]	IADL	MMSE	class_MMSE
1	167.4	97.9	34.94	40	40	68.1	34	3.52	68	11.02	53.08	0	15.58	160	70.87	44	3.32	75	9.02	40	2	15.92	132	61.58	19	27	4
2	152	79.4	34.37	15	10	79.1	34	28.03	37	8.95	16.61	16	15.53	160	122.86	7	27.98	87	13.32	33.57	17	18.23	79	114.95	19	14	1
3	173.2	74.2	24.73	40	41	78.9	45	12.53	51	5.4	27.23	1	16.81	193	78.43	60	13.39	60	6.2	25.27	5	21.37	161	68.38	14	20	2
4	147	78.3	36.23	24	22	70.1	15	0.97	52	9.12	19.48	0	23.45	117	99.68	35	10.03	45	11.58	32.8	3	22.59	90	94.04	15	16	1
5				24	20	66.7	17	1.32	47	9.26	31.06	8	14.11	175	81.6	30	7.7	33	6.21	16.17	9	23.83	133	90.06		24	3
6	173.8	90.7	30.03	30	27	83.9	46	19.84	45	20.24	35.09	2	14.95	210	103.48	3	30.66	56	14.26	33	2	18.76	153	64.18	10	23	2
7	167	73.2	26.25	42	44	65.9	21	2.35	18	1.88	34.67	0	11.09	187	62.74	4	0.35	38	3.33	25.06	0	13.98	158	47.93	22	23	2
8	159	69.7	27.57	24	20	67.5	27	7.9	20	10.3	16.48	5	22.31	129	92.82	40	12.88	28	18.13	28.58	6	21.33	159	73.77	21	20	2
9	151.6	67.8	29.5	23	20	71.1	8	30.55	22	9.18	15.78	11	14.17	165	61.04	69	4.99	26	10.93	15.67	20	15.89	130	54.65	22	23	2
10	167.5	63.5	22.63	25	31	85.1	39	16.9	75	28.99	48.94	22	22.66	173	121.47	9	29.47	58	32	50.35	13	21.7	128	125.15	12	18	1
11	160	62	24.22	24	20	85.1	0	0	80	61.5	69.59	11	17	174	116.78	4	1.12	74	14.83	47.14	4	14.89	110	107.86		24	3
12				42	42	69.5	1	0.01	32	3.23	32.53	0	10.23	161	65.52	0	0	41	3.78	27.64	0	10.58	161	61.3		22	2
13	181	84.3	25.77	35	34	75.2	25	9.33	32	30.11	44.69	2	12.31	188	70.18	58	7.34	79	10.1	43.38	2	11.27	153	69.5		15	1
14	173	79.3	26.5	40	36	76.6	16	1.02	36	3.19	24.7	5	11.22	194	50.47	19	2.06	42	5.18	23.66	3	9.28	171	50.78	23	29	4
15				18	16	81.1	27	1.54	40	4.86	19.76	1	9.53	192	62.24	20	2.5	35	4.41	17.89	1	12.14	172	69.18		28	4
16	150.8	58.8	25.86	23	22	85.9	30	20.21	69	11.75	26.09	4	20.52	159	79.09	9	29.96	31	10.64	18.78	12	27.31	127	76.59	16	19	2
17	158	60.8	24.36	22	18	67.1	28	1.78	76	12.02	34.81	0	11.97	159	64.83	14	0.66	33	7.05	15.92	1	16.53	139	70.24	23	24	3
18	159.1	60.1	23.74	35	32	66.9	6	8.11	27	8.41	16.61	0	9.47	159	58.69	21	2.61	23	10.55	15.68	1	14.43	107	69.77	17	21	2
19	148.5	80.2	36.37	20	18	79.8	47	3.63	75	5.03	31.66	6	15.67	129	84.4	40	5.26	66	8.1	22.84	7	17.7	85	95.78	24	27	4
20	159	66.9	26.46	26	20	79.1	6	0.27	34	4.1	17.27	3	10.37	180	89.26	26	3.44	22	4.95	10.85	2	11.42	143	62.08	20	18	1
21				46	46	70.3	23	14.14	77	9.27	41.02	7	19.31	151	95.7	68	9.42	49	6.75	18.11	2	15.48	97	72.16		21	2
22	159.3	75.3	29.67	15	15	72.5	47	5.61	53	6.38	23.72	10	11.4	144	84.82	63	7.66	31	13.05	19.25	9	14.9	127	82.56	21	20	2
23	158.3	70.2	28.01	17	19	69	18	1.74	25	3.73	19.81	0	16.42	151	70.48	25	2.45	35	7.35	21.58	1	19.4	140	70.37	27	26	3
24	152.6	72	30.92	11	5	87.9	12	1.39	50	7.8	37.6	1	14.78	122	94.17	15	26.39	50	14.93	33.91	11	21.79	87	95.52	15	22	2
25	145.5	48.7	23	16	14	81.7	12	29.52	43	42.81	53.8	21	27.47	182	119.49	5	31.21	56	31.59	48.99	31	29.94	116	145.54	22	21	2
26	163	69.4	26.12	20	22	58	1	0.11	32	2.4	31.09	0	14.78	194	49.71	8	0.71	52	5.04	31.31	0	13.36	182	46.93		27	4
27	153.5	87.5	37.14	19	21	76.3	39	8.8	30	6.84	19.87	0	15.76	140	81.46	32	3.76	40	10.92	19.97	5	16.17	77	72.98	14	18	1
28	179.6	83.9	26.01	59	34	67.2	8	0.71	50	3.92	42.6	2	27.8	156	69.74	15	2.18	48	5.95	23.28	2	17.3	137	65.13		19	2
29	160.8	71.6	27.69	24	22	73.5	29	22.29	40	11.25	20.72	1	19	177	90.17	12	29.8	34	14.44	25.06	2	16.44	161	81.74	16	19	2
30	152.5	65.4	28.12	20	10	84	20	22.01	19	24.47	34.94	2	25.48	151	99.45	10	28.51	6	36.11	53.21	28	28.15	110	148.68	10	15	1
31	169.7	65.4	22.71	48	37	75.3	24	9.83	31	36.84	43.1	2	11.51	187	69.74	57	7.33	80	10.2	44.38	2	11.03	150	68.1	17	25	3
32	153	54.9	23.46	16	10	72.1	48	5.78	55	12.18	24.65	9	16.78	141	86.34	61	8.72	30	15.67	19.65	8	15.3	128	86.25	15	13	1
33	148.2	72.6	33.06	16	12	88.2	9	7.74	40	15.09	28	1	21.11	182	90.81	22	26.4	18	16.27	21.48	1	17.11	124	97.81		26	3
34	172	68.5	23.15	36	40	68	20	23.3	79	58.78	68.78	6	28.55	124	123.64	18	22.6	30	33.81	57.51	24	24.8	110	119.94	15	26	3
35	155.6	52.5	21.68	23	14	58.3	47	9.51	79	15.8	45.89	8	24.48	146	90.07	56	7.77	25	24.47	30.75	30	28.86	89	119.17		21	2
36	176	82.4	26.6	45	45	70.6	21	2.89	65	11.34	42	0	15.72	153	67.9	31	4.23	46	7.75	26.71	0	19.62	131	73.32		24	3
37				38	38	82.7	5	0.25	37	5.15	22.47	0	10.76	185	60.77	60	5.16	31	5.36	17.15	1	11.4	166	68.18		27	4
38	152.7	66.9	28.69	5	12	76.11	48	21.36	57	35.01	52.22	0	22.86	157	87.56	16	24.26	73	15.87	35.8	5	18.36	135	63.07	15	21	2
39	172	83.8	28.3	50	50	62.5	0	0	27	2.13	29.67	3	9.29	184	58.3	1	0.04	43	4.26	22.41	3	10.01	152	58.58	27	30	4
40	174.5	107.9	35.43	25	23	68.11	39	22.07	21	15.26	23.42	3	11.44	162	67.23	12	28.22	19	10.83	15.81	15	14.8	155	72.37	15	27	4
41	167	99	35.5	17	10	83.3	34	15.78	41	5.04	25.26	1	22.69	160	68.84	25	1.02	56	11.19	28.04	0	19	151	73.58		27	4
42	158	60.8	24.36	22	18	81.6	21	2.6	33	4.51	14.5	0	16.08	156	76.02	60	4.57	30	4.25	11.19	1	16.56	140	66.52		27	4
43	150	67.8	30.13	18	25	67.8	2	0.22	34	2.87	16.53	3	10.86	201	56.55	8	29.98	30	3.27	15.42	0	15.75	147	55.1	25	22	2
44	154	77.6	32.72	23	18	79.4	19	0.94	30	9.47	27.27	3	14.62	148	59.24	30	8.82	17	5.25	8.2	3	12.9	150	60.49		29	4
45	143.5	44.5	21.61	14	16	83.7	23	1.49	13	0.9	8.04	4	21.01	131	80.24	27	2.55	40	8.2	16.45	1	21.95	107	65.09	22	21	2
46	163	84.6	31.84	36	24	83.9	33	2.71	44	7.77	24.03	0	15.11	146	71.88	66	8.15	25	5.44	13.52	2	13.67	141	78.7	20	25	3
47	149.5	69.8	31.23	18	17	73.1	13	28.64	34	60.73	68.04	24	29.05	137	126.43	11	29.82	10	39.68	62.38	33	30.82	102	147.67	13	15	1
48	158.8	61.5	24.39	27	23	79.5	31	24.95	19	6.57	9.86	3	10.65	159	73.41	49	11.25	25	8.25	13.43	1	19	176	83.26	21	19	2
49				27	22	72.5	2	0.04	23	2.03	10.28	0	7.56	193	53.33	23	4.77	13	3.75	7.37	0	9.68	171	54.43	27	27	4
50	157.5	64.5	26	16	17	74.2	21	2.28	33	2.65	38.19	0	14	208	66.38	0	0	45	4.48	33.44	0	14.8	180	53.24	26	23	2
51	179.6	76.3	23.65	24	22	71.9	24	15	56	32	63.51	8	17.14	197	81.74	3	0.2	84	8.04	52.41	3	19.61	151	68.87		12	1
52	162.5	53.2	20.15	23	28	83.4	7	0.83	26	3.02	9.99	0	9.76	176	54.57	9	1.49	20	5.11	11.17	0	10.11	147	60.08		27	4
53	148	57.8	26.39	22	23	79.8	6	0.45	41	3.9	20.25	0	9.01	171	57.44	2	0.07	58	10.71	35.47	1	9.5	172	57.49	21	23	2
54	152	70.9	30.69	20	20	69.6	1	0.1	14	0.91	54.9	1	9.23	196	45.96	3	0.12	33	3.02	38.99	1	10.08	178	54		29	4
55	161	80.9	31.21	15	18	82.7	7	28.06	43	10.68	22.36	5	15.01	141	75.84	7	29.46	27	14.93	22.84	26	17.37	151	124.7		24	3
56				19	18	77.1	14	3	78	16.04	33.33	0	19.09	132	93.35	22	2.23	85	15.07	36.44	4	15.97	149	125.94		24	3
57				15	16	80.2	50	17.61	35	9.45	16.75	4	15.31	160	123.87	23	23.98	51	6.78	15.99	2	16.61	148	71.43		28	4
58	171.5	79.2	26.93	43	40	72.9	1	0.04	35	3.25	30.74	1	8.33	197	61.44	1	0.06	40	3.22	25.32	1	10.7	170	58.97	27	27	4
59	168.5	72.5	25.54	46	46	57.3	7	0.53	33	5.59	27.39	0	9.9	191	57.76	20	2.77	32	4.33	20.22	0	7.37	201	41.85	22	26	3
60	155.7	51.2	21.12	16	10	81.7	49	5.54	33	6.28	21.62	3	13.73	140	82.37	24	2.51	38	8.44	24.08	3	16	138	66.65	17	25	3
61	152	82.2	35.58	10	5	88.2	33	2.67	48	7.35	25.14	0	14.17	155	86.81	40	6.87	48	9.21	21.89	1	16.03	138			25	3
62	170	94.6	32.73	45	41	65.3	1	0.03	32	2.33	18.79	0	9.06	198	58.28	6	0.58	67	7.2	30.32	0	10.64	161	56.37	23	28	4
63	169.8	81.3	28.2	39	43	79.1	3	0.07	49	5.9	35.72	0	11.61	174	55.99	2	0.1	31	4.09	19.67	4	11.12	165	54.19		28	4
64	148.7	62.8	28.4	25	21	65.8	42	3.58	27	2.74	8.31	3	11.12	199	65.94	12	0.65	39	4.08	14.6	2	10.59	178	58.85	25	29	4
65	156.5	63.6	25.97	5	10	79.1	30	23.89	47	10.35	21.02	3	14.78	114	82.76	31	21.67	28	21.48	28.28	1	11.98	115	75.76	11	26	3
66				46	45	70.3	12	0.81	61	4.23	29.95	3	11.33	196	51.11	1	0.01	48	2.66	30.58	1	11.51	181	43.18		29	4
67	155.7	61	25.16	18	20	85.3	43	15.08	26	18.98	25.33	7	17.05	162	83.07	4	31.51	13	27.56	30.49	9	19.31	153	74.01		27	4
68	157	57.5	23.33	25	20	81.1	23	12.45	44	12.84	26.75	3	13.64	174	90.54	9	0.95	57	10.29	28.52	4	18.25	120	78.03	13	17	1
69	153	41.7	17.81	25	25	77.3	23	1.12	40	4.29	21.8	2	13.37	168	60.35	7	2.32	43	4.33	22.53	0	12.4	185	51.61	23	19	2
70	160.5	92.7	35.99	14	20	78.1	33	14.89	41	8.55	17.55	1	14.12	163	74.16	54	12.33	35	7.26	16.26	1	14.28	130	65.05	18	28	4
71	159.5	89.2	35.06	25	28	71.2	49	9.47	41	7.41	22.75	2	18.75	167	70.96	21	3.41	35	14.24	32.24	2	18.84	156	68.55	22	20	2
72	155.7	52.3	21.57	17	15	76.5	17	25.65	42	10.84	22.06	5	21.2	127	86.48	36	10.45	39	11.62	21.09	21	20.86	92	67.12	20	15	1
73	159	84.1	33.24	30	22	80	3	0.56	28	5.97	13.57	2	15.36	128	73.57	10	1.1	31	5.24	13.09	1	15.98	110	70.21	25	27	4
74	162.5	67.4	25.52	26	26	69.1	21	26.23	42	25.8	39.21	18	17.82	152	123.95	45	21.42	33	33.96	60.24	32	29.08	113	149.67	18	16	1
75	168.1	68	24.06	48	45	69.3	15	0.66	67	7.12	37.38	1	9.3	209	46.74	19	0.91	37	3.47	19.53	5	8.75	195	42.53	17	23	2
